# Supplementary material for: Dihydroartemisinin Unravels Dose-Dependent Transcriptomic Networks Orchestrating Ferroptosis and Metabolic Reprogramming in Colorectal Cancer
Source: Curr Issues Mol Biol. 2026 Mar 25;48(4):342. doi: 10.3390/cimb48040342 (PMC13115041; doi:10.3390/cimb48040342)
Supplement: Supplementary file 1 [file cimb-48-00342-s001.zip]

Archive with 1 entries (1 files):
- cimb-4191586-supplementary.pdf
